# Supplementary material for: Attenuated kidney oxidative metabolism in young adults with type 1 diabetes
Source: J Clin Invest. 2024 Oct 22;134(24):e183984. doi: 10.1172/JCI183984 (PMC11645151; doi:10.1172/JCI183984)
Supplement: Supporting data values [file jci-134-183984-s161.xlsx]

## Sheet: Table 1
group	age	sex	race	height	weight	bmi	hba1c	diabetes_duration	sbp	dbp	pulse	cholesterol	ldl	hdl	triglycerides	creatinine_s	acr_u	cgm_yn	dexa_body_fat	dexa_fat_kg	dexa_lean_kg	dexa_trunk_kg	p2_raw_m	p2_raw_leanm	baseline_ffa	p1_ffa_suppression	p2_ffa_suppression
Lean Control	22.98	Male	White	176.1	78.4	25.2812	5.3	NA	144	73	62	113	78	36	54	0.92	2.90698	NA	22.6	17.437	56.293	34.334	18.746	26.43	344.333	55.4695	87.5121
Lean Control	25.99	Female	White	159	57.2	22.6257	5.4	NA	103	64	70	151	93	50	75	0.62	6.57895	NA	35.9	19.88	33.7	24.62	8.968	15.169	724.333	66.1068	97.7681
Lean Control	21.17	Male	White	182.2	78.4	23.6167	5.3	NA	120	61	68	158	123	36	87	1.04	6.62722	NA	18.2	14.7	62.563	37.96	11.3235	14.6424	542.333	75.2919	89.244
Lean Control	23.41	Female	White	159.6	61.6	24.1833	4.9	NA	123	70	73	151	84	42	125	0.72	5.45455	NA	33	19.957	38.284	28.291	13.9633	23.1506	1018.67	83.7369	98.7893
Lean Control	27.31	Female	White	152.2	50.6	21.8434	5.2	NA	111	56	80	123	58	50	69	0.61	4.73684	NA	26.5	12.45	32.66	22.48	15.6211	23.9626	714.333	89.0807	94.9603
Lean Control	27.68	Female	White	181.2	80.4	24.4872	4.9	NA	108	71	77	156	90	57	55	0.91	5.96154	NA	33.9	26.445	48.49	35.778	12.8312	20.5309	1420	93.2394	99.4718
Lean Control	27.59	Female	White	166.2	57	20.6354	5.8	NA	130	77	90	156	81	64	97	0.67	5.5814	NA	26.7	14.12	36.7	23.7	15.2424	23.0505	1352	82.3964	96.8195
Lean Control	28.26	Male	White	178.8	85.6	26.7756	5.5	NA	130	80	76	170	100	45	176	0.87	6.25	NA	27.5	23.082	58.068	41.114	10.1204	14.2673	475.333	23.2819	81.2062
Lean Control	24.92	Female	White	165.3	63	23.0566	5	NA	111	89	65	177	101	58	130	0.75	8.57143	NA	28.3	16.6	39.8	27.6	14.6205	22.3349	849.667	74.4606	97.45
Lean Control	25.71	Male	White	172.5	71.8	24.1294	4.9	NA	134	100	70	117	54	45	82	0.7	2.01613	NA	18.9	12.9	52.6	31.8	13.6708	18.9137	686.667	89.2233	97.233
Lean Control	27.16	Male	White	174.5	73.2	24.0392	5	NA	127	76	85	NA	NA	NA	NA	0.85	3.78205	NA	NA	NA	NA	NA	NA	NA	NA	NA	NA
Lean Control	19.2	Male	White	170.3	56.6	19.5158	5.5	NA	112	67	76	137	83	43	64	0.8	5.15152	NA	18.6	10.58	44.07	26.7	11.3675	15.0794	961	89.5595	95.6296
Lean Control	26.25	Male	White	172	79	26.7036	5	NA	124	72	69	199	131	51	70	1.08	2.97619	NA	15.8	11.44	58.42	31.59	25.4648	33.6187	697.333	66.587	97.5621
Lean Control	25.11	Female	White	161	50.8	19.598	5.1	NA	126	82	82	150	75	56	53	0.87	5.68182	NA	24.3	11.94	35.19	22.76	15.9361	23.911	958.333	92.487	97.1826
Lean Control	21.69	Female	Black or African American	173.7	67.2	22.2725	5.3	NA	104	77	71	172	106	51	58	0.95	33.8462	NA	29	18.39	42.76	28.12	10.6726	16.3944	919.667	79.4128	94.1283
Lean Control	29.92	Male	Asian	175.1	67.4	21.983	4.5	NA	124	90	60	133	75	43	80	0.97	7.05314	NA	27	17.93	46.07	31.19	11.3742	16.4366	456.333	63.5135	85.2447
Lean Control	27.06	Female	White	163	59.8	22.5074	4.7	NA	116	87	85	146	61	66	55	0.71	13.6364	NA	31.9	18.37	37.13	25.81	13.8375	22.1923	794.333	57.3227	97.6081
Lean Control	23.73	Male	White	179.3	69	21.4629	5	NA	114	78	62	182	119	44	92	0.85	6.90608	NA	16.8	12.1	56.8	33.6	16.5772	21.7813	786.333	55.3624	95.8033
Lean Control	23.49	Male	White	177	76.2	24.3225	5.3	NA	154	87	86	144	96	36	84	1.15	8.30357	NA	22.6	16.4	53.5	32.4	15.9416	22.4077	853	85.0723	95.6624
Lean Control	25.07	Male	White	171	70.6	24.1442	5.3	NA	160	91	76	95	59	29	91	0.73	4.03226	NA	18.8	12.75	51.85	30.57	11.1988	15.4429	NA	NA	NA
Type 1 Diabetes	20.79	Female	White	166.5	75.4	27.1984	7.6	19.58	90	56	84	195	120	62	76	0.84	9.75155	Yes	NA	NA	NA	NA	7.17778	NA	414.667	62.7814	96.5032
Type 1 Diabetes	22.37	Male	White	183	65.8	19.6482	9.1	5.28	119	69	79	118	70	44	72	0.79	2.31481	No	17.2	10.84	49.64	30.35	11.685	15.596	784	63.1378	97.8954
Type 1 Diabetes	20.47	Female	White	177.2	89.8	28.5989	9.4	10.68	110	62	76	145	80	59	95	0.7	8.80952	Yes	39.3	35.97	53.05	41.08	5.9753	10.0403	795	63.1447	98.3857
Type 1 Diabetes	22.74	Female	White	167.8	62.4	22.1616	7.8	10.74	103	65	74	136	72	60	54	0.74	2.77778	Yes	NA	NA	NA	NA	8.762	NA	995	50.6868	95.6784
Type 1 Diabetes	18.39	Male	White	173.1	68.4	22.8277	7.2	5.71	138	71	63	155	97	49	104	0.84	3.37662	Yes	22.1	14.527	49.215	30.473	5.68012	NA	675.667	0	86.7292
Type 1 Diabetes	21.83	Female	White	164.5	55.6	20.5467	6.9	13.11	135	95	78	139	68	56	72	0.51	5.68182	Yes	32.4	17.6	34.8	25.2	3.11422	4.93979	2089.67	86.3455	92.9175
Type 1 Diabetes	21.22	Male	White	186.7	80.2	23.0084	6.3	14.84	127	68	84	157	91	51	75	0.81	7.5	Yes	29.3	25.8	59.6	38.1	6.29706	9.48149	NA	NA	NA
Type 1 Diabetes	23.58	Female	White	175.5	67.2	21.818	6.7	9.49	123	73	52	152	58	70	45	0.94	7.56098	Yes	30.8	20.285	43.192	30.599	7.69048	12.4614	1922	84.6167	98.3004
Type 1 Diabetes	21.27	Male	Other	179.2	77.8	24.2272	7.4	7.75	122	73	56	151	99	47	67	0.86	58.3478	No	22.3	17.6	58.3	36.1	8.38778	11.6393	1507	81.0661	95.6204
Type 1 Diabetes	25.37	Female	White	179	81	25.2801	6.8	17.23	110	76	71	167	88	65	65	0.87	34.589	Yes	39.2	30.7	45.2	36.4	7.13113	12.8108	2348.33	89.4535	98.2541
Type 1 Diabetes	27.84	Male	White	166.2	83.6	30.2652	7.9	26.84	130	80	75	169	125	37	81	0.95	4.45545	No	33.3	27.892	53.104	36.591	11.0782	18.3593	1079.67	74.8997	97.0052
Type 1 Diabetes	24.95	Female	White	162.4	55	20.8541	7.1	16.56	100	67	78	137	69	57	42	0.6	2.88889	Yes	33.1	17.818	34.114	26.051	12.5796	19.5489	1359.67	94.2878	98.8478
Type 1 Diabetes	29.01	Male	White	185.1	86.6	25.2758	6.8	21.01	140	77	67	198	110	69	90	0.81	4.31034	Yes	31.7	26.714	54.597	39.19	6.40449	10.4396	1571	74.6658	98.5147
Type 1 Diabetes	26.14	Male	White	188.1	99.4	28.0937	7.5	12.13	145	80	79	159	97	53	55	0.91	3.33333	Yes	28.2	27.034	65.122	42.829	5.10753	7.78051	1203	57.4674	93.4054
Type 1 Diabetes	22.96	Male	White	180.1	78.4	24.1707	6.3	11.68	119	82	66	145	90	46	105	0.98	2.01613	Yes	24.7	19.272	55.628	36.83	11.1326	16.6388	853	50.2149	91.3638
Type 1 Diabetes	25.07	Male	White	191.2	95.2	26.0412	7.9	6.07	130	89	99	123	77	34	123	0.99	5.74074	Yes	25.3	23.5	66.6	44.9	6.47571	9.57743	NA	NA	NA
Type 1 Diabetes	21.98	Male	White	176.2	67	21.5806	5.8	20.7	140	90	74	120	42	56	114	0.86	28.75	Yes	18.5	11.951	49.894	29.244	9.59898	13.1	1383.67	83.3293	96.7478
Type 1 Diabetes	25.52	Female	White	176	72.6	23.4375	7.6	8.94	115	79	68	212	122	72	126	0.7	4.62963	No	32.8	22.753	44.388	34.227	6.68574	10.902	1175	65.4184	93.7872
Type 1 Diabetes	22.76	Female	Other	168.5	57.6	20.2872	6.7	11.9	118	81	89	156	88	61	71	0.66	3.36364	Yes	36.6	20.65	33.85	25.76	8.66999	15.0571	443	61.851	91.4221
Type 1 Diabetes	21.08	Male	White	170.2	65.4	22.5766	8.3	8.69	123	74	95	123	80	44	47	0.6	14.2353	No	19.7	12.41	48.693	29.846	7.44514	9.75359	154.333	0	27.2138
Type 1 Diabetes	27.84	Male	White	181	94.4	28.8147	6.3	17.8	137	94	72	158	107	40	85	0.91	5.76923	Yes	30	27.8	61.3	43	8.67259	13.6526	389.333	34.161	93.9212
Type 1 Diabetes	26.6	Female	White	161	70.2	27.0823	8.3	13.97	104	83	77	170	78	79	91	0.78	1.81159	Yes	35.9	26.1	44.4	32.9	4.60307	7.69251	622	0	92.926
Type 1 Diabetes	22.45	Female	White	163.4	60.8	22.7719	6.8	14.47	140	82	86	166	79	68	71	0.54	47	Yes	39.1	23.1	33.9	27.5	7.56428	13.6782	2806.67	85.7482	91.7933
Type 1 Diabetes	25.83	Female	White	173.9	85	28.1073	6.9	14.25	127	92	86	172	113	47	87	0.71	2.45098	Yes	44.1	37.5	45.3	38.3	NA	NA	1731.67	67.18	97.4398
Type 1 Diabetes	22.01	Female	White	170.3	82.2	28.3428	10	13.3	125	72	66	135	78	51	48	0.63	30.8108	No	37.7	30.5	47.7	37.7	6.39408	11.3806	1313.67	89.0129	96.7267
Type 1 Diabetes	21.4	Female	White	164	63.6	23.6466	6.4	8.37	113	81	78	168	76	84	69	0.84	6.60377	Yes	32.8	20.2	39.5	29	5.22799	8.41772	575	21.7971	90.7246
Type 1 Diabetes	22.05	Female	White	165.8	61.8	22.4812	8.1	15.75	99	74	80	180	121	45	124	0.64	5.63953	Yes	41.4	24.5	32.8	29	3.59265	6.75813	1783.33	70.9346	88.3364
Type 1 Diabetes	26.82	Male	White	186.5	90.5	26.019	9.3	6.2	135	82	64	156	88	38	170	0.89	3.46667	No	29.3	28.21	64.6	45.96	8.03631	12.465	934	44.04	92.5767
Type 1 Diabetes	22.52	Male	White	180.6	89.6	27.4709	7.8	21.03	132	83	60	129	82	40	76	1.04	5.27132	No	16.9	14	65.3	36.7	8.14391	10.738	542	53.075	83.6408
Type 1 Diabetes	25.47	Female	White	173.6	79	26.2137	6.9	15.5	112	65	56	184	124	52	65	0.85	9.62963	Yes	27.8	22.38	55.18	37	7.74588	11.8012	1167	62.5536	97.6578

## Sheet: Table 2
group	gfr_raw_plasma	erpf_raw_plasma	rvr	glomerular_pressure	total_kidney_volume_ml	avg_pcascl	avg_c_r2	avg_m_r2	avg_m_fsoc	avg_c_adc	avg_c_f	avg_m_f	avg_c_k1	avg_m_k1	avg_c_k2	avg_m_k2	avg_c_k2_wo_cyst_vw	avg_m_k2_wo_cyst_vw
Lean Control	173.56	861	0.061891	52.4286	NA	217.75	18.565	29.825	9.335	NA	2.69824	1.74514	1.69374	1.18822	0.15694	0.136665	0.171	0.1695
Lean Control	152.04	717.09	0.0695992	51.1478	NA	242.49	21.31	29	5.12	NA	NA	NA	NA	NA	NA	NA	NA	NA
Lean Control	169.15	917.94	0.0540122	59.3739	343.23	316.335	16.82	21.945	3.105	1737.36	NA	NA	NA	NA	NA	NA	NA	NA
Lean Control	159.63	813.99	0.0602661	54.8675	296.23	219.12	21.885	31.815	10.435	1655.44	1.93431	0.846191	1.41221	0.75168	0.142035	0.126073	0.1515	0.1695
Lean Control	98.34	518.02	0.0901779	53.2612	211.94	309.645	20.95	23.99	-0.13	1651.26	NA	NA	NA	NA	NA	NA	NA	NA
Lean Control	157.82	804.42	0.0667404	58.0349	325.02	231.52	19.985	26.465	6.115	1684.77	NA	NA	NA	NA	NA	NA	NA	NA
Lean Control	141.02	647.69	0.0836836	55.2907	310.99	333.32	19.785	27.59	6.77	1702.01	2.29878	1.27157	1.61252	1.02761	0.160129	0.137839	0.1925	0.2015
Lean Control	228.41	931.86	0.0605847	65.5593	257.87	210.41	21.05	30.42	5.745	1629.59	1.82518	1.13359	1.35091	0.941843	0.170451	0.1496	0.181	0.181
Lean Control	113.58	759.78	0.0702002	54.7906	246.62	NA	19.38	27.83	8.16	1586.02	NA	NA	NA	NA	NA	NA	NA	NA
Lean Control	151.85	736.73	0.0791397	53.7983	317.27	167.785	17.87	28.25	5.18	1605.07	1.76133	0.873254	1.31495	0.770009	0.141683	0.118234	0.153	0.148
Lean Control	NA	NA	NA	NA	NA	NA	NA	NA	NA	NA	NA	NA	NA	NA	NA	NA	NA	NA
Lean Control	120.9	NA	NA	NA	307.7	211.795	21.025	31.695	7.52	1628.58	NA	NA	NA	NA	NA	NA	NA	NA
Lean Control	141.78	863.46	0.0638156	54.0527	373.06	204.685	19.47	26.76	0.41	1544.76	NA	NA	NA	NA	NA	NA	NA	NA
Lean Control	142.05	521.07	0.111852	56.2778	190.68	188.225	19.59	29.035	4.88	1618.84	2.12965	1.2897	1.51969	1.03867	0.215709	0.184535	0.194	0.175
Lean Control	119.81	805.28	0.0665508	54.8306	226.34	238.8	19.38	27.63	6.05	1619.86	1.88049	1.29726	1.38199	1.04237	0.188267	0.170705	0.159	0.1545
Lean Control	138.41	822.89	0.0708919	55.4651	263.31	282.68	16.68	21.915	NA	1534.55	2.05455	1.21183	1.47888	0.990808	0.164272	0.113345	0.175	0.1365
Lean Control	104.82	532.11	0.10926	47.9466	236.94	218.555	17.92	27.3	9.58	1674.31	1.76754	0.917625	1.31846	0.799834	0.189016	0.146388	0.198	0.178
Lean Control	160.19	675.28	0.0711256	59.3534	238.47	256.33	19.2	28.875	10.245	1713.9	1.52399	0.893133	1.17785	0.784211	0.216309	0.183344	0.165	0.1465
Lean Control	157.07	822.89	0.0665481	63.375	378.84	305.615	16.89	28.685	3.09	1760.88	2.05165	1.43453	1.47724	1.12547	0.192674	0.174513	0.181	0.178
Lean Control	130.1	602.35	0.10731	55.3226	283.97	212.535	20.645	27.26	4.595	1665.34	NA	NA	NA	NA	NA	NA	NA	NA
Type 1 Diabetes	120.44	772.25	0.0547629	55.712	213.67	177.01	18.675	27.095	NA	1694.29	NA	NA	NA	NA	NA	NA	NA	NA
Type 1 Diabetes	173.1	764.8	0.0688798	69.3243	NA	NA	19.785	22.495	4.49	NA	NA	NA	NA	NA	NA	NA	NA	NA
Type 1 Diabetes	179.55	1022.67	0.0444366	69.157	384.8	134.89	18.08	24.64	5.86	1547.54	1.76273	1.17688	1.31575	0.968908	0.126677	0.123395	0.142	0.139
Type 1 Diabetes	135.27	601.15	0.0795763	64.1938	NA	199.24	18.95	20.6	-0.12	NA	2.35309	1.13043	1.64199	0.939617	0.219426	0.197503	0.19	0.1785
Type 1 Diabetes	145.42	841.75	0.0600467	65.1177	NA	229.14	17.505	28.12	10.44	1469.98	2.05745	1.22163	1.4805	0.996861	0.145133	0.126815	0.168	0.166
Type 1 Diabetes	NA	NA	NA	NA	275.48	191.54	21.47	27.885	7.485	1619.63	NA	NA	NA	NA	NA	NA	NA	NA
Type 1 Diabetes	137.78	646.02	0.0734655	66.5555	336.76	NA	24.25	29.66	4.36	1534.65	NA	NA	NA	NA	NA	NA	NA	NA
Type 1 Diabetes	147.61	803.14	0.0695613	64.6416	231.17	255.205	19.145	22.345	0.685	1643.93	NA	NA	NA	NA	NA	NA	NA	NA
Type 1 Diabetes	176.33	792.57	0.0587215	71.4559	325.62	115.655	18.71	26.445	6.76	1593.71	NA	NA	NA	NA	NA	NA	NA	NA
Type 1 Diabetes	141.68	548.19	NA	65.5619	346.33	NA	20.255	26.665	6.585	1667.4	1.44516	0.835987	1.13197	0.744382	0.16248	0.139664	0.1695	0.1715
Type 1 Diabetes	168.35	890	0.0615726	68.7402	280.78	271.23	17.91	21.925	4.095	1629.06	NA	NA	NA	NA	NA	NA	NA	NA
Type 1 Diabetes	155.12	706.99	0.0735074	66.1893	250.79	273.26	19.75	26.66	5.75	1775.24	2.10654	1.0962	1.50749	0.917421	0.197435	0.18442	0.183	0.18
Type 1 Diabetes	177.35	833.36	0.0626741	70.2489	315.51	264.16	18.325	26.11	7.095	1577.17	1.95104	0.850396	1.42124	0.754689	0.210221	0.159883	0.1385	0.119
Type 1 Diabetes	165.53	929.56	0.0569353	66.9064	383.21	146.73	17.86	28.12	5.68	1656.2	1.9091	0.988743	1.3981	0.848068	0.131053	0.113335	0.149	0.1425
Type 1 Diabetes	157.35	830.83	0.0593459	66.3799	311.42	184.235	20.44	28.905	3.08	1592.96	1.51683	0.931963	1.17414	0.8105	0.187571	0.163007	0.183	0.1695
Type 1 Diabetes	160.93	836.6	0.0668408	62.5988	382.86	113.735	18.635	29.655	8.83	1510.9	NA	NA	NA	NA	NA	NA	NA	NA
Type 1 Diabetes	114.78	769.09	0.0743427	52.4758	315.24	NA	21.905	26.815	5.12	1695.85	NA	NA	NA	NA	NA	NA	NA	NA
Type 1 Diabetes	168.71	839.87	0.0638182	68.5301	287.15	123.54	19.125	25.265	6.36	1692.22	1.39212	0.799553	1.10047	0.718451	0.149237	0.130341	0.144	0.135
Type 1 Diabetes	124.6	583.31	0.0886784	63.2688	257.58	NA	19.7	24.12	2.56	1542.2	2.51836	2.09802	1.73068	1.50278	0.118978	0.106078	0.1265	0.13
Type 1 Diabetes	165.05	733.15	0.0769937	66.2686	367.46	246.315	19.18	26.135	6.2	1674.69	1.51769	0.842317	1.17469	0.748352	0.145874	0.119705	0.134	0.1065
Type 1 Diabetes	136.46	737.45	0.0753814	57.8591	365.67	132.545	18.485	25.07	0.935	1521.6	1.80314	0.984905	1.33857	0.845826	0.130036	0.110753	0.15	0.1365
Type 1 Diabetes	163.86	785.95	0.0734907	65.6764	235.72	179.89	17.28	27.39	6.82	1588.58	1.61046	0.932678	1.22843	0.811014	0.155629	0.139704	0.171	0.1755
Type 1 Diabetes	144.59	838.79	0.0751407	64.4231	283.44	296.765	19.52	24.27	7.77	1710.12	NA	NA	NA	NA	NA	NA	NA	NA
Type 1 Diabetes	107.66	839.87	0.0708145	57.3264	380.53	239.49	18.05	29.445	8.105	1706.43	2.06208	1.39599	1.48296	1.10277	0.160288	0.165126	0.1825	0.197
Type 1 Diabetes	114.85	993.33	0.0546828	56.6403	355.07	189.355	19.85	26.24	9.77	1619.08	NA	NA	NA	NA	NA	NA	NA	NA
Type 1 Diabetes	137.15	822.89	0.0674314	60.8749	269.69	283.64	20.87	29.365	8.275	1677.97	NA	NA	NA	NA	NA	NA	NA	NA
Type 1 Diabetes	110.86	850.78	NA	58.4362	229.56	252.905	19.315	26.225	5.28	1624.97	NA	NA	NA	NA	NA	NA	NA	NA
Type 1 Diabetes	113.29	871.96	0.0564642	57.7566	296.05	257.325	19.305	25.99	6.615	1428.81	2.14067	1.25237	1.52628	1.01528	0.197684	0.172915	0.191	0.1785
Type 1 Diabetes	169.49	675.28	0.079989	73.9715	278.6	75.1	20.73	23.86	5.03	1550.63	NA	NA	NA	NA	NA	NA	NA	NA
Type 1 Diabetes	156.58	779.04	0.0622805	63.7443	320.69	66.735	17.925	26.39	3.465	1577.07	1.59083	0.81937	1.21601	0.732949	0.172664	0.148636	0.1555	0.1575

## Sheet: Table 3
group	fia	glom_tuft_area	glom_volume_con	mes_matrix_area	mes_index	mes_volume_con	glom_nuc_count	gbm_thick_harmmean	gbm_thick_artmean
Lean Control	0.266	19182.8	3.73	2386.8	12.2	0.45	103.3	489	519.3
Lean Control	0.286	12288.2	1.91	1368.6	10.8	0.2	72.8	NA	NA
Lean Control	NA	NA	NA	NA	NA	NA	NA	NA	NA
Lean Control	0.234	11829.1	1.81	974.3	7.3	0.13	54.7	473.5	522.2
Lean Control	NA	16804.1	3.1	2355.8	14	0.43	73.5	409.1	441.4
Lean Control	NA	NA	NA	NA	NA	NA	NA	NA	NA
Lean Control	0.287	19456.6	3.81	3841.4	18.7	0.71	112.7	436	485.4
Lean Control	0.396	13961.7	2.32	1313.7	8.5	0.2	69.8	NA	NA
Lean Control	NA	NA	NA	NA	NA	NA	NA	NA	NA
Lean Control	NA	15215.7	2.64	2028.2	13.3	0.35	60.1	457.4	489.8
Lean Control	0.313	15140.3	2.62	1739.1	10.1	0.26	78.5	499.8	557.5
Lean Control	NA	13736.3	2.3	2079.5	15.1	0.34	63	344.8	372.1
Lean Control	NA	NA	NA	NA	NA	NA	NA	NA	NA
Lean Control	NA	NA	NA	NA	NA	NA	NA	NA	NA
Lean Control	NA	NA	NA	NA	NA	NA	NA	412	443.2
Lean Control	NA	14982.5	2.58	2058.5	13.7	0.35	65.4	380	413.4
Lean Control	NA	14287.1	2.4	2010.8	14.1	0.34	60.1	460	487
Lean Control	NA	NA	NA	NA	NA	NA	NA	NA	NA
Lean Control	NA	22451.4	4.72657	2473.89	11.0188	0.520813	74.1667	411.6	448
Lean Control	NA	NA	NA	NA	NA	NA	NA	NA	NA
Type 1 Diabetes	0.255	11574.1	1.75	1461.3	12	0.21	66.2	594.7	645.5
Type 1 Diabetes	0.309	12750.8	2.02	1647.9	13	0.26	71.3	578.2	629.4
Type 1 Diabetes	0.303	10941.7	1.61	1139.2	8.7	0.14	46	NA	NA
Type 1 Diabetes	NA	16252.9	2.91	1960.3	12.1	0.35	65.7	521.5	577.1
Type 1 Diabetes	0.256	13197.6	2.13	1608.6	12	0.26	71.5	523.3	591.3
Type 1 Diabetes	0.262	14307.5	2.4	1664.41	11.6	0.28	59	408.3	430
Type 1 Diabetes	NA	NA	NA	NA	NA	NA	NA	NA	NA
Type 1 Diabetes	0.299	10926.4	1.6	1769.67	16.2	0.26	43.4	465	528
Type 1 Diabetes	0.258	15367.5	2.68	2876.63	18.7	0.5	74.6	NA	NA
Type 1 Diabetes	0.306	13917.4	2.31	2344.9	16.8	0.39	63.7	NA	NA
Type 1 Diabetes	0.278	14168.1	2.37	1907.75	13.5	0.32	55.3	411	434.2
Type 1 Diabetes	0.23	12113.5	1.87	1946.48	16.1	0.3	61.7	427.5	487.8
Type 1 Diabetes	0.281	14982.5	2.58	2547.64	17	0.44	84.4	469.8	508.2
Type 1 Diabetes	0.294	13677.7	2.25	2044.8	14.9	0.34	43.7	655.3	714.4
Type 1 Diabetes	NA	17805.1	NA	NA	6.8	0.23	63.9	NA	658.7
Type 1 Diabetes	NA	NA	NA	NA	NA	NA	NA	NA	NA
Type 1 Diabetes	0.302	15892.8	2.82	2087.3	12.5	0.35	80.5	1025.8	1174.3
Type 1 Diabetes	0.263	16002.2	2.84	1356.4	8.5	0.24	69.8	NA	NA
Type 1 Diabetes	0.311	8925.64	1.18	1570.48	17.6	0.21	46.3	438.1	496.4
Type 1 Diabetes	0.325	16996.2	3.11	1817.9	10.7	0.33	61.5	704.6	765.8
Type 1 Diabetes	0.393	17081.1	3.14	1423.14	8.3	0.26	66.2	888.9	947.8
Type 1 Diabetes	NA	14438.6	2.44	2176.7	15.1	0.37	58.5	468.3	558.7
Type 1 Diabetes	NA	24608.1	5.4	3292.3	13.4	0.73	98.3	689.2	775.9
Type 1 Diabetes	NA	15855.5	2.8	2074.1	13.1	0.37	48.3	357.7	388.8
Type 1 Diabetes	NA	14416.9	2.4	2003.1	13.9	0.34	68	504.4	570
Type 1 Diabetes	0.342	13644.1	2.24	1745.37	12.8	0.29	61.3	300	447.3
Type 1 Diabetes	NA	17128	3.15	2292	13.4	0.42	81.1	571.9	618
Type 1 Diabetes	0.281	17210.4	3.17	1849.87	10.7	0.34	56.5	475.6	509.2
Type 1 Diabetes	NA	11579.7	1.75	1936.8	16.7	0.29	52.6	646.8	712.2
Type 1 Diabetes	NA	16692.6	3.03016	3318.88	19.8824	0.602468	66.7692	546	584.7

## Sheet: Figure S7B
group	tile	atrophic tubles (%)
Lean Control	1	0
Lean Control	2	0
Lean Control	3	0
Lean Control	4	0
Lean Control	5	0
Lean Control	1	0
Lean Control	2	0
Lean Control	3	0
Lean Control	4	0
Lean Control	5	0
Lean Control	1	7.14286
Lean Control	2	0
Lean Control	3	0
Lean Control	4	0
Lean Control	5	0
Type 1 Diabetes	1	14.2857
Type 1 Diabetes	2	0
Type 1 Diabetes	3	20
Type 1 Diabetes	4	14.2857
Type 1 Diabetes	5	50
Type 1 Diabetes	1	21.4286
Type 1 Diabetes	2	20
Type 1 Diabetes	3	0
Type 1 Diabetes	4	0
Type 1 Diabetes	5	0
Type 1 Diabetes	1	0
Type 1 Diabetes	2	0
Type 1 Diabetes	3	16.6667
Type 1 Diabetes	4	10
Type 1 Diabetes	5	0
Type 1 Diabetes	1	7.14286
Type 1 Diabetes	2	28.5714
Type 1 Diabetes	3	12.5
Type 1 Diabetes	4	0
Type 1 Diabetes	5	0
Type 1 Diabetes	1	21.4286
Type 1 Diabetes	2	0
Type 1 Diabetes	3	0
Type 1 Diabetes	4	33.3333
Type 1 Diabetes	5	40
